# Supplementary material for: The Presence of Myosteatosis Is Associated with Age, Severity of Liver Disease and Poor Outcome and May Represent a Prodromal Phase of Sarcopenia in Patients with Liver Cirrhosis
Source: J Clin Med. 2023 May 7;12(9):3332. doi: 10.3390/jcm12093332 (PMC10179726; doi:10.3390/jcm12093332)
Supplement: Supplementary file 1 [file jcm-12-03332-s001.zip]

Archive with 1 entries (1 files):
- jcm-2369682-supplementary.pdf
